# Supplementary material for: From Biomaterial Innovation to Surgical Practice: A Systematic Review of RADA16 Self-Assembling Peptide Hydrogel in Otolaryngology and Head & Neck Surgery
Source: J Clin Med. 2026 Mar 10;15(6):2113. doi: 10.3390/jcm15062113 (PMC13026381; doi:10.3390/jcm15062113)
Supplement: Supplementary file 1 [file jcm-15-02113-s001.zip]

Archive with 1 entries (1 files):
- jcm-4130820-supplementary.pdf
